# Supplementary material for: Estimation of soil pH with geochemical indices in forest soils
Source: PLoS One. 2019 Oct 15;14(10):e0223764. doi: 10.1371/journal.pone.0223764 (PMC6793886; doi:10.1371/journal.pone.0223764)
Supplement: S1 File — (CSV) [file pone.0223764.s001.csv]

pH	CaO	AlCaO	FeCaO	TiCaO	SiCaO	MgCa	Kca
4.34	0.081	99.54	98.53	91.00	99.87	92.26	95.99
4.9	0.173	98.93	95.98	82.10	99.75	84.20	92.21
4.93	0.279	98.17	94.89	74.91	99.58	79.75	86.92
4.94	0.2	98.30	94.99	75.32	99.72	78.09	91.73
4.95	0.128	98.99	96.39	83.41	99.83	82.54	90.86
5.02	0.181	98.47	95.49	79.03	99.76	77.35	91.13
5.04	0.238	98.22	92.83	72.95	99.68	74.10	90.00
5.05	0.32	97.94	94.45	72.74	99.52	79.73	87.34
5.07	0.21	98.31	94.77	80.10	99.72	70.71	88.33
5.08	0.29	97.98	93.79	72.60	99.58	76.31	83.97
5.1	0.168	98.72	95.41	85.16	99.78	73.58	91.33
5.17	0.26	98.01	93.24	74.64	99.65	71.24	87.85
5.19	0.289	97.74	92.79	73.83	99.62	68.55	84.73
5.21	0.726	95.62	89.21	52.41	98.88	75.42	79.04
5.22	0.703	95.87	89.55	53.13	98.90	75.97	80.40
5.3	0.249	98.30	94.75	77.29	99.64	79.62	88.34
5.32	0.254	98.25	94.40	77.15	99.63	79.35	89.52
5.33	0.555	96.61	89.77	52.75	99.16	72.66	81.46
5.34	0.274	98.22	94.63	75.96	99.60	75.58	88.83
5.36	0.388	97.36	92.62	67.25	99.44	74.10	84.75
5.41	0.753	94.79	85.62	47.70	98.93	61.21	72.41
5.45	0.524	96.57	90.82	59.81	99.22	77.40	84.20
5.47	0.148	98.39	94.63	74.07	99.81	70.16	93.74
5.47	0.299	98.21	93.83	74.24	99.56	72.29	88.45
5.47	0.42	96.94	89.79	60.48	99.40	79.56	85.77
5.48	0.402	97.12	92.23	66.68	99.42	67.87	82.79
5.49	0.371	97.45	95.17	80.76	99.41	75.20	88.69
5.5	0.272	97.96	91.82	71.82	99.64	65.53	89.37
5.51	0.341	97.22	91.58	68.33	99.54	74.13	82.90
5.54	0.533	96.04	88.28	56.84	99.26	64.25	79.59
5.55	0.227	98.42	95.25	77.78	99.68	77.28	90.28
5.55	0.625	95.87	88.70	54.62	99.07	70.89	81.03
5.57	0.181	98.48	90.74	78.33	99.77	61.65	83.78
5.57	0.241	98.20	92.86	74.31	99.67	77.48	90.76
5.57	0.556	96.58	90.27	57.88	99.17	66.69	81.94
5.6	0.27	97.99	93.56	74.32	99.63	81.43	87.16
5.64	0.551	96.16	88.92	58.82	99.22	65.65	77.90
5.65	0.442	96.66	93.19	76.11	99.36	67.06	82.31
5.65	0.407	97.15	90.33	61.31	99.43	71.44	86.14
5.66	0.691	94.84	84.07	43.11	99.05	63.26	76.50
5.7	0.809	95.18	87.24	50.00	98.73	68.02	78.30
5.81	1.18	92.81	81.85	38.30	98.14	65.01	69.77
5.82	0.479	97.17	91.98	62.04	99.26	72.55	85.14
5.82	0.226	97.46	93.17	75.07	99.71	66.52	84.76
5.84	0.409	97.20	93.01	72.38	99.39	68.29	83.06
5.87	0.501	96.87	91.82	64.39	99.24	65.09	83.28
5.89	0.494	96.70	90.74	58.81	99.28	70.65	83.96
5.91	0.937	93.90	84.37	43.39	98.59	67.58	74.24
5.92	0.548	96.51	90.05	60.65	99.21	62.08	80.13
5.93	0.874	94.11	83.93	43.40	98.72	66.37	75.57
5.93	0.789	94.40	83.47	43.85	98.87	66.01	74.37
5.94	0.78	94.89	87.17	48.97	98.82	73.11	80.14
5.95	0.537	96.71	90.87	61.54	99.17	67.01	82.18
5.96	0.545	96.03	88.11	55.16	99.23	71.98	80.92
5.98	0.841	93.62	81.54	42.06	98.82	58.22	71.34
6.03	0.862	94.44	85.81	46.42	98.70	63.87	73.60
6.04	0.325	97.86	93.99	74.53	99.52	70.27	85.04
6.04	0.374	97.13	91.68	65.70	99.45	67.36	84.65
6.08	0.42	97.03	91.61	65.53	99.41	60.93	81.40
6.11	0.269	98.11	92.79	71.07	99.62	72.58	89.93
6.14	0.587	95.95	86.50	55.85	99.19	56.77	79.80
6.17	0.669	95.93	88.63	52.17	99.01	60.23	80.01
6.18	0.58	96.04	92.07	65.75	99.09	74.62	79.81
6.2	0.332	97.14	90.75	64.74	99.56	65.98	86.26
6.2	0.591	95.07	81.12	43.64	99.22	65.50	78.18
6.21	0.352	97.90	93.71	72.09	99.46	71.27	85.80
6.22	0.955	93.95	83.94	42.86	98.57	56.85	72.45
6.23	0.997	93.46	83.46	40.95	98.49	65.16	71.99
6.23	0.797	94.88	85.99	46.49	98.82	71.11	75.04
6.24	0.782	94.43	83.22	46.65	98.87	62.35	73.84
6.26	0.424	97.10	91.77	68.07	99.38	72.87	84.02
6.27	0.66	95.68	87.58	55.26	99.05	60.64	78.93
6.28	0.316	97.55	92.34	72.31	99.57	71.53	85.44
6.34	0.459	96.67	86.67	57.29	99.36	57.38	83.39
6.37	0.9	93.81	84.28	42.56	98.66	65.81	73.05
6.38	0.813	94.57	83.26	42.40	98.82	66.90	75.98
6.39	0.764	94.90	87.49	52.55	98.88	67.78	78.53
6.39	1.023	93.52	82.94	41.46	98.44	65.17	73.21
6.41	0.74	95.34	87.18	51.36	98.90	63.33	77.17
6.41	0.961	93.93	84.14	42.66	98.55	64.72	74.04
6.48	0.778	95.30	86.28	50.33	98.83	67.27	78.38
6.5	0.74	95.14	87.02	48.28	98.90	74.21	77.24
6.53	1.32	91.80	80.39	36.13	97.96	63.55	65.27
6.53	0.7	95.08	85.32	50.60	98.98	66.62	76.60
6.54	0.594	96.27	90.46	58.93	99.11	66.23	81.47
6.58	0.642	96.45	92.64	57.48	98.89	85.34	82.74
6.63	0.674	95.66	90.14	59.16	98.95	65.15	80.02
6.64	0.525	96.41	91.88	64.79	99.20	74.45	82.13
6.66	0.912	94.45	85.11	45.59	98.60	62.96	72.96
6.67	1.113	92.80	81.50	38.18	98.32	63.11	72.48
6.67	0.833	94.20	84.17	44.33	98.79	67.14	75.77
6.68	1.259	92.18	80.53	36.02	98.04	62.65	69.37
6.7	0.379	96.76	89.35	63.12	99.50	64.31	83.04
6.7	1.495	91.00	77.29	33.25	97.78	41.42	58.56
6.7	0.973	93.08	80.66	39.66	98.59	66.01	70.70
6.71	1.049	93.37	83.19	39.76	98.38	61.84	69.84
6.72	0.852	94.46	86.70	48.99	98.75	56.04	72.24
6.79	0.91	94.32	85.22	46.30	98.62	60.61	74.13
6.83	0.986	93.93	85.08	41.99	98.45	67.65	72.54
6.83	1.025	93.81	83.94	42.95	98.40	64.14	72.33
6.84	0.534	96.50	92.04	67.03	99.19	74.91	82.64
6.89	0.884	94.34	84.70	43.32	98.69	60.78	73.74
6.9	0.522	96.66	92.18	67.31	99.20	79.12	85.23
6.91	1.129	93.26	84.49	40.49	98.17	68.90	72.84
6.96	0.697	94.32	80.48	39.60	99.04	61.49	74.32
6.97	0.855	94.41	85.33	45.77	98.72	64.67	75.00
6.98	0.451	96.44	89.61	60.25	99.37	62.70	83.44
7.02	1.022	93.99	83.76	40.90	98.41	57.87	71.74
7.03	1.062	93.53	82.64	39.85	98.39	60.43	70.86
7.06	0.916	94.66	87.53	48.52	98.55	73.82	74.63
7.06	1.075	92.54	80.22	37.10	98.39	62.21	69.39
7.07	0.915	92.82	74.29	34.07	98.77	58.88	71.24
7.07	0.715	95.34	89.55	60.20	98.92	67.10	77.05
7.08	0.769	95.47	88.64	50.09	98.78	75.37	80.01
7.08	0.767	94.61	84.79	44.43	98.88	71.80	75.98
7.12	0.867	94.01	82.96	42.51	98.73	67.49	75.01
7.12	0.872	94.20	83.94	43.68	98.69	68.42	74.53
7.13	0.933	94.19	84.19	44.21	98.59	60.83	74.97
7.19	0.771	94.74	88.37	58.11	98.84	65.64	74.72
7.19	1.2	92.93	82.87	36.22	98.07	66.06	68.79
7.19	1.003	93.30	79.06	37.41	98.54	63.39	71.42
7.21	1.077	93.05	82.86	41.31	98.39	64.04	73.74
7.22	0.858	95.21	89.02	48.80	98.58	65.43	75.18
7.24	1.141	93.16	84.11	40.94	98.18	66.89	72.29
7.27	0.741	95.30	89.68	57.86	98.85	65.79	77.26
7.27	2.341	87.25	70.49	25.09	96.34	37.47	50.85
7.27	1.011	94.10	84.09	44.06	98.44	60.69	75.78
7.3	0.776	95.57	90.09	55.29	98.73	74.82	80.41
7.3	0.819	94.33	83.70	45.23	98.80	68.51	75.39
7.32	1.049	93.22	82.76	40.46	98.42	60.83	73.37
7.37	1.392	91.73	80.39	35.06	97.81	63.25	68.50
7.41	1.061	93.59	83.98	41.79	98.34	68.53	73.14
7.41	4.483	77.70	57.69	15.24	92.48	47.52	38.41
7.41	0.801	94.80	84.99	45.69	98.84	57.23	76.78
7.46	0.936	93.38	86.96	56.19	98.58	58.86	73.73
7.46	1.52	91.04	78.72	32.52	97.65	61.93	64.34
7.48	0.837	94.59	87.79	54.43	98.74	58.42	74.48
7.48	1.038	93.22	82.55	39.75	98.44	66.35	69.83
7.51	1.265	92.65	83.44	39.44	98.00	68.62	69.14
7.51	0.837	94.44	88.39	56.95	98.70	67.41	76.61
7.54	0.933	94.43	88.38	53.48	98.52	64.44	73.27
7.56	1.345	91.48	77.57	35.00	98.02	48.43	64.17
7.56	1.239	92.21	79.57	34.87	98.13	60.16	69.06
7.58	0.662	95.76	91.18	66.50	98.95	63.53	80.84
7.58	1.492	90.21	76.66	31.58	97.77	56.44	63.95
7.59	1.831	86.81	65.90	25.45	97.48	42.64	53.09
7.59	0.837	94.39	87.59	55.79	98.72	63.29	76.76
7.62	0.749	95.64	90.43	62.45	98.80	56.38	77.22
7.63	1.154	92.80	85.04	45.67	98.17	60.14	66.37
7.65	2.645	85.67	74.88	27.06	95.50	38.47	43.45
7.65	4.925	72.85	33.53	10.05	92.99	14.97	32.85
7.68	1.421	91.67	82.69	40.57	97.77	53.36	64.16
7.69	3.392	80.86	65.05	21.99	94.49	44.80	42.61
7.69	2.007	85.26	69.81	29.40	97.10	45.55	54.74
7.7	0.99	94.04	86.25	47.36	98.45	56.50	72.23
7.7	1.265	92.13	81.15	35.93	98.07	66.76	69.43
7.71	1.629	86.84	58.08	22.44	97.80	39.91	55.69
7.72	1.068	93.83	85.84	43.65	98.25	71.14	75.58
7.73	0.887	94.01	86.72	53.05	98.64	68.68	75.94
7.75	2.37	87.19	76.56	35.00	96.01	48.47	56.23
7.78	1.885	88.53	72.74	29.90	97.18	35.95	54.44
7.78	1.402	91.65	81.48	35.27	97.74	63.60	67.93
7.81	0.472	95.60	86.46	53.07	99.39	41.51	77.59
7.81	1.811	89.90	77.98	32.40	97.11	55.92	61.62
7.81	1.351	91.72	79.11	33.33	97.89	59.06	64.71
7.81	0.801	95.71	90.17	52.51	98.67	74.30	79.64
7.82	1.817	88.24	71.51	30.59	97.29	55.49	59.66
7.82	1.207	92.99	83.66	40.15	98.10	67.25	73.47
7.82	1.423	90.87	76.04	32.40	97.94	43.55	60.70
7.83	1.571	89.00	71.96	30.63	97.77	48.51	59.38
7.85	1.638	91.07	81.24	34.05	97.26	67.76	64.29
7.87	1.975	87.57	70.23	25.72	96.98	52.51	57.42
7.87	1.133	93.09	83.04	39.58	98.25	67.03	72.09
7.88	0.725	94.76	87.13	48.13	98.94	74.23	79.37
7.88	2.189	87.00	68.59	25.83	96.67	45.66	56.37
7.91	2.969	85.43	73.32	25.22	94.74	45.73	45.86
7.91	0.924	94.85	87.61	47.68	98.48	78.35	77.22
7.92	3.682	80.35	63.95	20.17	93.93	44.41	37.39
7.93	1.172	91.91	78.44	32.77	98.28	57.61	63.35
7.94	4.816	76.45	56.30	14.56	92.19	31.95	37.10
7.94	10.929	52.13	27.11	5.47	83.00	12.98	16.22
7.95	1.118	93.90	87.02	46.13	98.12	63.40	71.23
7.96	1.73	90.82	81.45	34.59	97.05	60.69	57.07
7.96	2.726	87.49	74.41	22.77	95.18	49.44	56.26
7.98	4.102	77.09	50.85	12.48	93.76	32.74	33.86
7.99	1.355	92.78	85.84	38.02	97.61	75.37	64.41
7.99	1.645	88.79	68.40	27.24	97.60	49.56	59.83
7.99	1.104	92.75	81.58	38.36	98.31	64.49	70.48
8	0.928	93.33	79.89	39.32	98.66	65.19	73.18
8	19.733	42.33	21.26	2.63	66.08	11.97	11.44
8	1.423	90.54	75.78	30.75	97.90	54.83	63.59
8.01	0.967	93.64	82.10	42.01	98.57	51.14	70.63
8.02	1.38	92.57	85.03	41.16	97.68	55.78	63.46
8.02	13.157	52.64	30.94	4.99	77.83	17.50	12.61
8.02	4.252	78.94	58.73	15.99	93.06	36.10	40.06
8.03	1.261	92.49	81.70	36.53	98.01	63.48	68.47
8.04	1.576	89.60	79.33	39.40	97.59	44.01	60.87
8.04	5.458	73.05	49.53	12.42	91.20	34.26	33.59
8.05	1.39	90.63	75.36	30.42	97.97	52.00	60.96
8.06	6.793	67.40	46.07	11.49	89.07	27.72	25.19
8.06	3.882	81.31	61.13	14.78	93.69	31.57	43.15
8.07	9.034	65.47	41.55	6.67	84.48	22.00	25.19
8.09	2.46	84.29	66.77	25.41	96.38	42.12	48.58
8.09	1.616	90.00	75.66	30.25	97.46	56.34	61.50
8.1	3.599	73.41	56.40	16.02	94.87	37.16	32.38
8.1	0.921	93.94	85.83	45.33	98.64	51.65	69.86
8.1	2.018	88.20	72.62	26.10	96.83	48.60	53.63
8.11	3.014	85.35	70.40	21.30	94.86	38.93	49.23
8.12	2.343	86.13	71.40	24.04	96.32	50.18	54.35
8.14	3.668	80.75	62.99	20.15	94.20	32.42	38.51
8.14	2.008	87.68	71.58	25.45	96.94	52.11	56.80
8.14	3.404	80.48	57.36	15.41	94.85	30.36	45.02
8.15	4.688	77.86	59.45	15.26	91.97	30.26	33.12
8.17	1.734	90.90	82.72	32.64	97.00	63.35	58.87
8.17	1.846	88.33	72.29	27.38	97.21	52.90	60.29
8.17	5.303	74.97	58.97	14.16	91.01	28.79	33.22
8.17	13.372	53.93	31.01	4.57	76.71	17.58	18.35
8.18	9.674	63.57	40.50	6.63	83.31	22.15	26.40
8.18	4.549	78.44	58.18	15.12	92.54	42.01	41.44
8.19	1.972	91.36	81.81	26.19	96.29	50.91	62.02
8.19	3.268	82.09	63.63	17.91	94.75	43.12	46.25
8.2	1.61	89.83	75.26	28.15	97.55	55.20	60.51
8.21	7.201	67.63	48.08	9.08	87.71	41.43	27.38
8.21	3.184	84.02	69.83	20.04	94.43	66.00	54.53
8.23	1.384	91.66	80.05	34.70	97.83	61.21	68.89
8.24	1.922	87.98	76.21	37.55	97.08	33.68	57.62
8.24	1.739	89.89	76.13	29.29	97.23	57.11	63.61
8.24	3.199	81.55	57.22	15.56	95.13	39.80	46.07
8.25	5.567	74.66	57.26	15.67	90.35	30.94	28.16
8.26	4.634	76.73	55.00	13.05	92.71	27.12	36.85
8.26	3.081	83.99	68.81	21.32	94.93	41.43	46.52
8.26	5.774	71.77	46.86	10.49	90.89	29.27	32.69
8.28	9.777	61.86	40.08	7.65	83.01	23.93	21.14
8.28	13.005	52.74	30.81	5.07	78.01	16.85	16.18
8.28	5.357	69.75	47.84	11.31	91.63	42.97	34.26
8.28	1.195	92.14	80.14	36.25	98.19	60.70	68.73
8.28	1.497	91.13	80.41	34.77	97.61	61.69	65.81
8.28	3.292	80.30	56.33	15.30	95.03	38.17	43.86
8.28	9.99	59.88	39.08	6.81	82.50	21.02	16.86
8.29	24.741	32.61	14.37	1.82	58.16	6.83	7.53
8.29	5.383	71.59	49.63	12.17	91.48	30.98	32.23
8.31	9.335	62.10	40.96	7.71	83.99	28.43	20.54
8.31	1.586	89.09	69.27	25.99	97.71	51.36	60.76
8.31	13.809	52.56	29.97	4.36	76.14	19.77	17.87
8.32	1.256	91.48	78.93	35.85	98.13	59.47	67.72
8.32	22.524	36.47	17.15	2.26	61.37	8.53	9.82
8.33	2.908	81.03	58.91	18.38	95.89	29.04	41.06
8.33	4.484	78.13	59.85	14.80	92.43	52.41	41.26
8.34	15.08	48.65	28.67	4.12	73.03	20.64	13.94
8.34	3.771	79.55	59.50	15.49	93.98	40.84	41.44
8.35	5.798	70.90	45.89	10.80	90.94	28.60	32.68
8.35	3.678	78.84	54.95	14.70	94.37	37.28	41.63
8.36	2.887	86.62	75.85	26.00	94.85	48.41	42.78
8.36	1.558	90.47	77.54	31.92	97.64	58.96	63.14
8.36	3.599	80.99	63.73	17.76	94.14	42.60	45.15
8.37	0.209	98.47	95.22	81.07	99.71	70.01	87.77
8.38	24.133	33.47	17.07	2.08	57.80	9.17	7.97
8.38	3.981	78.23	57.78	15.16	93.70	37.48	39.84
8.38	2.464	84.61	64.60	22.97	96.31	42.40	48.83
8.38	2.57	83.55	61.66	19.63	96.13	43.35	49.70
8.38	21.896	34.43	16.25	2.37	62.25	15.32	9.37
8.39	7.639	66.12	43.84	8.80	87.54	30.62	26.82
8.4	7.409	68.27	47.90	9.14	87.26	34.43	28.98
8.4	2.989	86.87	75.23	21.47	94.33	55.82	43.93
8.4	1.733	89.01	72.79	28.29	97.36	53.87	61.73
8.41	5.536	75.72	56.07	12.21	90.71	24.46	31.88
8.42	1.5	90.49	79.03	33.01	97.64	63.14	66.27
8.42	2.097	87.74	71.18	25.54	96.74	52.33	57.31
8.43	24.207	31.14	13.79	1.98	59.31	11.97	7.08
8.43	12.74	57.03	36.48	4.68	77.19	25.25	13.44
8.44	9.392	57.99	37.90	7.90	84.27	34.82	24.33
8.44	2.893	83.28	63.85	17.99	95.56	42.88	49.46
8.44	5.63	71.80	47.56	10.63	91.15	29.21	32.57
8.44	7.312	67.46	40.77	7.45	88.29	19.05	28.00
8.45	4.265	75.22	50.24	12.47	93.52	30.89	36.99
8.46	10.808	55.59	35.26	5.84	80.76	41.82	24.58
8.46	15.101	48.11	25.99	4.06	75.20	9.75	12.35
8.47	4.588	75.86	53.11	12.71	92.64	37.43	36.29
8.47	9.607	56.39	31.04	5.82	84.66	20.23	21.33
8.47	1.443	91.16	78.99	33.60	97.76	62.89	67.45
8.49	6.276	69.43	46.80	9.98	89.79	30.97	31.94
8.5	3.009	83.29	65.81	19.06	95.14	47.99	49.66
8.5	6.591	65.64	38.45	8.19	89.94	24.28	28.43
8.58	6.092	67.24	37.84	7.24	90.84	23.99	30.47
8.64	2.948	82.87	61.63	17.53	95.51	42.08	50.56
8.7	2.387	85.29	69.91	24.40	96.26	46.55	53.41
4.52	0.106	98.93	95.16	84.46	99.87	76.70	93.81
4.74	0.153	98.93	96.75	85.70	99.78	79.38	92.82
4.81	0.626	95.92	89.24	54.56	99.05	67.60	80.71
4.83	0.309	97.54	92.84	70.06	99.58	69.50	87.44
4.88	0.239	98.17	94.27	75.74	99.68	71.48	88.23
4.91	0.357	97.62	93.08	67.51	99.48	81.43	86.18
4.93	0.142	99.03	97.13	83.30	99.79	91.72	94.31
4.94	0.225	98.81	96.56	80.68	99.65	75.91	91.32
4.96	0.669	95.36	87.39	50.44	99.02	71.14	79.54
4.97	0.134	98.66	95.40	84.85	99.83	78.25	90.31
4.98	0.211	98.62	95.59	79.00	99.69	83.37	90.17
4.99	0.329	97.69	92.43	67.16	99.55	74.54	83.98
5	0.152	98.66	96.09	84.32	99.80	76.47	90.02
5	0.213	98.38	94.78	80.87	99.71	73.47	88.96
5.02	0.346	97.36	91.69	65.07	99.53	74.26	87.14
5.07	0.401	97.30	90.32	59.86	99.42	70.32	82.37
5.08	0.201	98.65	95.44	82.12	99.72	80.64	90.18
5.09	0.497	96.92	91.43	62.52	99.24	74.10	83.55
5.09	0.257	98.27	94.50	74.02	99.63	82.45	88.16
5.1	0.283	97.88	93.42	71.61	99.61	78.18	86.73
5.1	0.316	97.86	94.16	75.80	99.54	79.64	84.24
5.11	0.499	96.47	89.75	56.92	99.28	73.33	81.78
5.13	0.243	98.34	94.37	75.03	99.65	82.30	87.47
5.14	0.19	98.99	97.46	82.18	99.69	82.33	93.29
5.15	0.36	97.11	92.16	71.77	99.51	66.91	84.76
5.15	0.188	98.46	94.73	82.93	99.75	72.95	88.85
5.15	0.506	96.86	91.04	58.09	99.24	76.87	82.36
5.16	0.46	96.75	90.42	60.35	99.34	69.50	83.26
5.17	0.209	98.15	96.70	78.54	99.71	73.81	87.88
5.17	0.275	98.20	95.09	77.39	99.59	81.54	86.40
5.17	0.647	95.94	89.07	55.23	99.03	66.30	81.71
5.19	0.263	98.05	92.42	70.83	99.65	69.91	89.72
5.19	0.196	98.27	94.67	78.40	99.74	80.90	89.50
5.19	0.787	94.24	83.72	44.04	98.90	62.96	75.64
5.2	0.266	97.76	92.51	73.73	99.65	64.95	85.50
5.2	0.451	96.68	89.48	61.38	99.37	66.94	75.82
5.21	0.313	97.81	93.35	74.24	99.56	73.83	86.05
5.21	0.485	96.54	90.64	60.77	99.29	71.75	81.68
5.21	0.229	98.47	95.30	80.21	99.67	75.32	89.91
5.22	0.22	98.40	92.94	76.91	99.70	75.08	90.06
5.22	0.253	97.96	93.78	74.22	99.65	70.48	88.60
5.22	0.34	97.35	91.79	68.59	99.54	68.95	86.00
5.24	0.184	98.49	93.10	79.79	99.76	71.91	90.20
5.25	0.253	98.03	93.33	74.63	99.65	83.11	87.13
5.26	0.182	98.44	95.36	83.05	99.76	69.82	88.82
5.26	0.187	98.66	91.08	76.40	99.75	69.49	90.87
5.26	0.223	98.33	94.44	77.84	99.70	77.86	89.69
5.28	0.221	98.31	93.90	80.19	99.70	68.20	86.58
5.29	0.483	96.78	90.98	63.59	99.30	68.49	83.00
5.29	0.447	96.27	86.72	54.61	99.41	71.89	81.44
5.31	0.188	98.35	94.30	79.97	99.76	77.88	89.29
5.31	0.471	97.01	91.48	60.78	99.30	76.20	83.37
5.32	0.519	96.35	88.20	52.05	99.26	65.92	81.95
5.32	0.339	97.53	92.26	65.41	99.52	77.70	86.68
5.33	0.288	98.04	94.14	75.48	99.59	80.67	86.72
5.34	0.276	98.08	94.43	76.42	99.60	74.49	88.24
5.35	0.235	98.33	94.73	76.49	99.67	80.51	90.36
5.35	0.468	96.61	90.77	61.91	99.35	65.46	80.43
5.35	0.671	95.57	88.18	51.77	99.01	71.23	81.53
5.35	0.482	96.05	87.09	52.80	99.35	65.79	81.03
5.36	0.378	97.71	91.53	64.26	99.44	77.34	82.77
5.36	0.598	95.75	93.15	50.83	99.07	67.61	81.20
5.37	0.356	97.41	92.47	67.48	99.49	72.74	86.12
5.37	0.628	96.07	89.58	56.66	99.06	73.13	80.82
5.38	0.238	98.19	94.43	78.75	99.68	77.03	87.47
5.38	0.244	98.04	94.25	76.09	99.67	73.65	86.35
5.38	0.823	94.50	84.71	45.67	98.78	61.11	75.13
5.38	0.192	98.54	94.28	79.17	99.74	72.69	90.00
5.38	0.703	95.51	87.82	51.48	98.94	67.81	79.37
5.4	0.344	97.51	92.69	67.57	99.52	71.24	83.49
5.41	0.247	98.00	93.88	71.16	99.66	73.06	89.39
5.41	0.311	97.58	92.41	67.69	99.57	73.80	87.09
5.41	0.32	97.86	93.83	69.59	99.52	82.25	88.97
5.42	0.153	98.63	95.37	80.09	99.80	78.60	93.72
5.42	1.121	92.70	82.25	38.90	98.29	65.05	70.07
5.42	0.622	95.47	84.53	48.03	99.10	59.24	77.73
5.43	0.465	96.84	87.95	59.14	99.35	72.52	80.04
5.43	0.329	97.80	93.54	74.05	99.52	77.04	86.93
5.43	0.458	97.12	91.93	67.12	99.31	71.82	84.55
5.43	0.632	95.70	87.50	54.71	99.07	74.30	81.37
5.44	0.356	97.49	92.43	71.25	99.50	69.60	80.20
5.45	0.23	98.10	93.22	75.44	99.70	71.85	88.86
5.45	0.44	97.03	91.43	63.50	99.37	74.83	85.13
5.45	0.738	95.64	88.39	53.74	98.87	64.72	78.20
5.45	0.478	95.91	86.04	58.00	99.38	66.48	78.79
5.45	0.227	98.61	95.38	80.73	99.67	78.46	91.45
5.46	0.195	98.60	95.25	81.01	99.73	76.70	91.73
5.46	0.376	97.50	91.71	65.48	99.46	72.97	85.99
5.47	0.556	96.07	88.16	54.32	99.20	69.78	82.01
5.48	0.198	98.63	95.63	80.59	99.72	81.30	89.76
5.48	0.404	97.44	91.58	67.07	99.41	68.61	85.86
5.49	0.194	98.29	93.85	74.11	99.74	75.47	91.55
5.49	0.638	96.01	89.31	55.51	99.03	68.66	81.89
5.5	0.21	97.70	92.20	76.03	99.74	58.08	77.22
5.5	0.381	97.40	92.18	67.77	99.46	74.17	85.54
5.5	0.34	97.48	93.25	71.92	99.52	72.54	87.47
5.51	0.154	98.73	95.98	81.73	99.79	77.52	92.00
5.51	0.274	97.93	94.19	73.48	99.61	73.00	89.04
5.51	0.695	95.39	86.79	51.26	98.98	63.44	78.79
5.51	0.516	96.64	90.80	58.96	99.23	76.92	82.73
5.52	0.163	98.80	95.91	81.83	99.78	75.89	91.56
5.52	0.53	96.11	88.20	54.43	99.26	74.16	78.46
5.53	0.622	96.06	89.76	56.45	99.05	66.68	79.99
5.54	0.369	97.59	93.51	67.80	99.45	73.62	87.09
5.54	0.621	96.16	89.81	55.48	99.04	73.97	82.89
5.56	0.223	98.16	94.34	74.61	99.70	73.39	90.37
5.58	0.424	97.10	91.52	66.03	99.38	70.58	85.06
5.6	0.274	98.24	94.76	76.36	99.60	80.26	89.12
5.6	0.346	97.68	93.77	73.12	99.50	71.31	85.36
5.6	0.907	94.60	85.65	45.24	98.61	63.22	76.30
5.6	0.386	96.29	84.92	52.08	99.51	69.63	82.55
5.61	0.426	97.34	92.47	67.22	99.38	66.24	80.77
5.62	0.276	97.94	94.56	72.44	99.60	80.94	90.19
5.62	0.983	93.86	83.22	39.62	98.50	57.06	72.00
5.63	0.716	94.72	85.49	48.01	98.99	66.11	76.69
5.64	0.211	98.16	94.20	73.42	99.71	71.33	91.16
5.64	0.66	95.37	87.17	50.91	99.05	69.33	78.53
5.65	0.303	97.55	92.51	70.61	99.59	76.37	86.68
5.65	0.585	95.98	88.42	57.58	99.16	62.48	77.92
5.65	0.516	96.60	90.65	62.05	99.23	67.89	82.45
5.65	0.435	96.93	91.37	63.24	99.37	69.34	85.19
5.66	0.71	95.56	86.40	45.47	98.93	69.49	77.50
5.67	0.476	96.87	90.37	63.29	99.31	70.78	83.11
5.67	0.613	96.07	88.97	55.44	99.10	65.77	79.49
5.68	0.292	97.80	92.30	66.39	99.59	71.51	89.40
5.69	0.929	94.33	84.94	45.72	98.56	65.59	75.55
5.7	0.302	98.08	94.67	73.74	99.56	69.80	86.90
5.7	0.422	97.54	94.05	68.63	99.33	74.27	86.28
5.7	0.943	92.92	80.37	35.38	98.67	56.38	69.82
5.7	0.417	97.10	92.23	66.33	99.39	80.50	85.55
5.71	0.767	95.31	88.11	52.32	98.83	60.24	74.47
5.71	0.504	95.95	85.30	53.69	99.31	70.56	80.23
5.72	0.315	97.72	93.25	73.82	99.56	69.24	85.25
5.72	0.45	97.04	92.10	64.57	99.32	76.61	85.53
5.73	0.801	94.90	87.09	49.13	98.79	63.21	77.15
5.73	0.456	97.35	93.25	65.82	99.28	74.32	86.64
5.73	0.442	96.71	90.49	65.22	99.38	65.03	82.17
5.74	0.718	95.23	86.78	49.06	98.94	69.04	80.70
5.74	1.026	93.74	83.96	40.83	98.40	64.79	67.75
5.74	0.644	95.87	88.54	54.43	99.04	66.84	80.62
5.75	0.605	95.97	88.00	56.91	99.12	68.29	79.04
5.76	0.425	96.86	91.40	65.43	99.40	73.89	84.23
5.76	0.252	98.09	93.54	75.35	99.66	75.25	88.71
5.76	1.171	92.30	81.12	36.85	98.26	62.91	66.77
5.78	0.867	94.79	85.89	46.78	98.66	60.63	76.08
5.78	0.425	97.15	91.93	65.78	99.38	72.58	84.40
5.79	0.275	98.15	94.79	75.47	99.61	75.36	88.28
5.79	0.229	98.14	94.18	74.30	99.69	75.89	89.84
5.79	0.462	96.50	89.64	61.17	99.36	64.68	81.29
5.79	0.412	97.24	92.11	65.88	99.39	70.68	85.52
5.79	0.537	95.82	84.83	48.11	99.27	72.16	81.53
5.79	0.524	96.73	90.83	60.51	99.21	70.29	82.77
5.8	0.208	98.51	95.10	77.09	99.71	78.80	91.21
5.8	0.675	95.46	88.05	50.56	99.01	67.61	80.40
5.81	0.677	95.85	89.72	55.21	98.94	65.10	79.35
5.82	0.911	93.67	82.10	42.57	98.69	66.48	71.88
5.82	0.675	95.37	86.00	50.49	99.04	70.92	77.18
5.83	0.62	96.10	89.58	55.21	99.07	66.41	77.46
5.83	0.43	97.00	92.09	65.92	99.38	67.28	82.86
5.84	0.605	96.01	87.86	52.28	99.12	63.18	81.12
5.84	0.616	96.05	89.06	56.27	99.08	66.30	82.65
5.84	0.534	96.77	91.93	62.03	99.18	70.95	83.30
5.85	0.579	96.11	89.68	59.11	99.14	62.62	79.79
5.85	0.728	95.03	86.23	48.85	98.94	65.50	76.10
5.85	1.075	92.85	80.63	36.91	98.40	62.11	69.14
5.86	0.49	96.83	91.93	63.78	99.25	69.01	83.83
5.86	0.338	97.66	93.21	72.01	99.52	74.83	87.10
5.86	0.95	94.11	84.45	42.61	98.55	66.98	74.71
5.87	0.642	95.91	88.72	53.58	99.04	64.59	79.59
5.87	0.407	97.04	91.78	61.69	99.42	65.45	85.36
5.87	0.725	95.75	89.75	53.49	98.85	66.71	79.28
5.88	0.314	97.83	93.18	73.94	99.56	72.84	87.33
5.88	0.803	95.02	87.12	47.94	98.78	68.29	79.57
5.88	0.755	95.19	87.61	49.56	98.88	69.56	79.06
5.89	0.328	97.54	95.04	62.86	99.52	64.96	87.19
5.89	0.947	94.36	85.78	44.95	98.53	66.27	76.66
5.9	0.863	94.03	80.62	36.68	98.79	60.38	71.80
5.91	0.936	93.77	83.18	40.59	98.60	58.98	75.23
5.91	0.562	95.35	82.39	48.07	99.24	68.00	78.84
5.91	0.935	94.64	86.37	45.11	98.52	64.23	73.51
5.92	0.916	94.24	85.54	45.17	98.61	64.01	74.26
5.92	0.617	95.76	87.28	50.40	99.13	68.24	77.33
5.92	0.962	94.07	85.10	43.44	98.51	66.95	73.94
5.93	0.408	97.42	93.02	69.60	99.39	69.09	84.67
5.93	0.779	95.04	87.47	49.81	98.81	63.67	78.03
5.93	0.514	96.80	91.44	60.19	99.23	70.13	83.39
5.94	0.626	95.79	88.99	56.68	99.09	68.06	80.06
5.95	0.878	94.15	84.71	43.10	98.71	67.54	75.69
5.96	0.422	97.20	92.47	68.18	99.37	77.20	85.16
5.96	0.61	95.94	88.01	52.37	99.12	65.32	78.52
5.96	0.289	97.62	91.99	67.28	99.62	68.69	87.80
5.98	0.488	96.93	92.74	70.15	99.25	65.32	81.70
6	0.77	95.19	88.13	51.09	98.81	64.65	78.53
6	0.778	94.77	85.93	47.80	98.85	67.82	76.39
6.01	0.398	97.14	91.32	69.40	99.44	66.41	84.10
6.01	0.489	96.45	89.68	58.71	99.29	64.54	81.71
6.02	0.514	96.32	88.85	58.02	99.28	73.15	79.20
6.03	0.592	96.10	89.75	57.41	99.14	65.46	80.01
6.03	0.464	97.09	92.55	66.00	99.29	67.91	83.90
6.03	0.397	97.08	91.26	61.77	99.44	72.02	87.29
6.03	0.965	93.75	83.42	42.51	98.53	66.49	73.95
6.04	0.763	95.20	86.51	47.98	98.85	68.06	77.47
6.07	0.39	97.28	91.96	63.72	99.45	69.67	84.55
6.07	0.967	93.64	83.02	42.14	98.57	59.59	72.52
6.08	0.589	95.34	86.82	48.35	99.20	61.80	76.38
6.09	0.364	97.33	92.01	63.64	99.48	70.43	84.73
6.1	0.466	96.48	91.83	70.96	99.33	61.07	83.16
6.1	0.516	96.73	90.93	61.37	99.22	69.58	83.25
6.1	0.84	93.65	82.26	42.20	98.83	63.93	71.74
6.1	0.573	96.54	91.44	58.81	99.10	68.96	80.98
6.13	0.832	94.90	87.41	49.29	98.67	65.33	76.42
6.13	0.465	96.24	87.99	61.43	99.38	66.43	75.84
6.13	0.546	96.42	90.83	62.41	99.19	64.24	80.58
6.14	0.249	98.37	94.91	79.30	99.64	78.46	88.85
6.14	0.437	97.19	92.89	68.44	99.34	68.70	83.13
6.14	1.394	91.43	80.23	35.68	97.84	64.46	67.85
6.15	0.768	95.60	88.95	50.89	98.78	74.26	80.90
6.17	0.943	93.85	83.87	42.58	98.58	63.36	74.32
6.17	0.513	96.53	90.18	60.43	99.26	65.59	78.66
6.17	0.754	94.79	84.63	46.20	98.92	61.59	77.53
6.18	0.45	96.83	93.56	74.22	99.32	70.51	83.41
6.18	1.205	93.34	83.61	40.95	98.05	70.89	72.19
6.18	0.582	95.62	87.98	53.88	99.18	73.80	79.43
6.21	0.46	96.72	89.25	61.00	99.34	73.47	82.83
6.21	0.71	95.56	87.88	52.81	98.92	63.55	77.80
6.22	0.443	97.05	91.98	66.26	99.35	70.21	84.12
6.23	0.686	95.11	85.93	50.06	99.03	63.10	76.05
6.23	0.496	96.86	92.73	66.56	99.22	77.26	85.45
6.24	1.201	92.32	79.41	34.62	98.23	59.30	62.89
6.25	0.472	96.81	92.94	70.62	99.27	67.63	86.97
6.26	1.057	92.81	81.11	39.74	98.45	59.86	69.02
6.26	0.83	94.19	84.76	44.35	98.76	68.55	73.55
6.26	0.862	93.94	81.66	41.16	98.76	58.62	74.00
6.28	0.43	96.86	92.44	71.11	99.38	71.95	84.23
6.29	0.588	96.19	89.13	55.94	99.13	66.44	79.94
6.3	0.569	96.34	90.05	58.33	99.14	76.56	83.11
6.3	0.866	94.52	85.54	45.83	98.69	67.66	76.87
6.31	0.213	97.88	92.85	67.32	99.73	67.63	91.43
6.32	0.589	96.37	90.90	59.94	99.10	66.74	80.86
6.32	0.646	95.40	84.08	45.73	99.09	69.37	75.77
6.32	0.158	97.80	92.34	69.97	99.81	62.65	91.86
6.33	0.749	94.92	85.65	48.73	98.90	71.06	74.20
6.33	0.864	94.59	85.09	46.74	98.68	61.48	75.70
6.34	0.667	95.02	85.82	56.54	99.09	51.74	73.42
6.36	0.718	95.40	87.73	51.30	98.91	60.70	75.57
6.36	0.716	95.09	86.03	48.39	98.94	73.00	77.81
6.36	1.037	93.79	83.60	41.09	98.41	60.91	73.80
6.37	0.544	96.42	91.48	60.62	99.19	56.41	76.71
6.37	0.681	95.80	88.38	54.76	98.95	71.53	80.21
6.38	0.882	94.55	85.96	46.75	98.66	60.05	74.70
6.38	0.394	96.25	87.58	57.68	99.48	54.50	82.02
6.4	0.596	95.83	90.17	63.70	99.12	73.43	79.44
6.41	1.021	93.85	85.03	42.19	98.41	65.76	73.41
6.42	1.012	93.84	84.56	45.37	98.50	51.65	70.43
6.43	0.964	94.00	85.41	43.11	98.52	67.44	72.20
6.43	0.698	95.32	87.49	52.77	98.96	72.22	77.09
6.43	0.922	94.51	86.72	45.97	98.56	72.47	76.81
6.44	0.831	94.47	84.71	46.51	98.75	67.69	76.22
6.44	0.821	94.72	86.46	47.65	98.77	60.60	74.07
6.45	0.755	94.93	86.58	48.35	98.91	70.26	75.21
6.46	0.74	95.19	91.35	61.78	98.78	76.04	75.33
6.46	1.177	92.77	81.81	35.74	98.17	57.52	67.90
6.47	0.883	94.25	88.20	55.23	98.59	68.75	70.95
6.47	0.658	94.18	77.81	39.39	99.11	60.60	74.54
6.49	0.527	96.71	94.18	74.82	99.12	69.54	83.12
6.49	0.863	94.38	85.52	45.19	98.71	68.06	76.20
6.5	0.801	94.98	87.95	50.37	98.75	74.09	77.29
6.51	1.151	92.33	81.27	38.87	98.31	62.74	68.68
6.51	0.995	93.98	84.63	41.20	98.48	68.83	73.67
6.51	0.197	98.30	92.74	74.19	99.74	72.98	92.55
6.52	0.507	96.86	89.41	58.72	99.26	66.20	84.40
6.52	0.965	94.17	84.26	42.00	98.51	67.27	74.70
6.53	0.731	94.06	79.83	41.25	99.01	61.93	75.18
6.53	1.047	93.27	83.05	39.93	98.44	64.12	71.18
6.54	0.557	96.15	89.44	56.23	99.21	62.42	77.39
6.54	0.367	97.39	91.12	64.70	99.48	63.56	86.14
6.54	0.914	94.49	85.52	45.31	98.62	64.16	75.74
6.54	0.847	93.81	81.59	38.91	98.83	63.09	72.09
6.54	0.525	95.67	85.57	53.58	99.29	69.98	80.35
6.55	0.7	95.59	87.71	51.33	98.96	65.02	78.18
6.55	0.549	96.08	88.43	55.76	99.20	78.36	81.69
6.55	0.375	97.37	92.59	68.54	99.47	70.68	85.50
6.57	0.804	94.13	84.01	45.72	98.84	66.43	74.29
6.58	0.694	95.40	90.45	62.53	98.91	69.22	78.22
6.58	0.674	95.67	88.56	56.83	98.99	55.92	76.14
6.58	1.243	91.99	80.41	35.93	98.13	61.35	63.38
6.58	1.047	93.48	84.85	42.77	98.36	62.63	72.19
6.6	0.488	96.77	90.96	64.95	99.29	60.96	80.65
6.6	0.506	96.33	88.66	57.64	99.28	77.20	83.11
6.61	0.875	94.38	85.01	44.51	98.69	63.24	78.00
6.63	1.078	93.61	84.46	42.06	98.30	69.51	71.94
6.63	0.526	95.90	88.77	63.15	99.27	57.68	77.56
6.65	0.783	94.43	82.92	43.16	98.89	59.32	73.66
6.65	1.032	93.35	81.91	39.33	98.46	61.12	72.24
6.66	0.638	95.62	90.66	65.85	99.05	65.14	79.19
6.66	1.153	93.21	82.25	39.21	98.21	58.88	69.96
6.67	0.299	97.34	90.16	66.15	99.62	54.70	82.15
6.67	0.654	95.15	87.01	50.47	99.08	72.08	77.15
6.67	0.794	94.51	84.17	45.51	98.83	69.52	76.92
6.68	0.763	95.32	88.73	52.48	98.80	75.03	78.91
6.68	1.042	93.48	83.88	40.01	98.42	68.93	73.18
6.69	1.127	93.52	82.95	38.81	98.26	62.90	69.16
6.69	0.949	93.40	82.06	42.01	98.61	63.50	71.33
6.7	0.306	97.44	90.33	63.46	99.59	71.02	89.21
6.7	0.949	94.10	85.74	45.66	98.54	71.42	73.26
6.72	0.913	93.60	81.00	39.12	98.67	62.35	70.09
6.73	0.983	92.95	79.94	35.78	98.58	58.84	67.17
6.74	0.737	95.37	90.49	60.21	98.83	69.86	77.05
6.74	1.122	92.79	82.36	39.71	98.25	65.77	70.40
6.76	0.512	96.62	92.75	69.08	99.20	64.67	85.06
6.76	0.289	97.14	89.12	59.42	99.63	57.37	87.45
6.77	0.75	95.61	88.89	51.55	98.82	63.84	77.71
6.78	0.489	96.70	93.14	72.56	99.26	68.41	82.44
6.78	1.002	93.81	85.29	43.87	98.42	70.13	73.09
6.78	0.443	96.47	88.80	60.06	99.38	75.50	81.94
6.79	0.722	95.00	87.77	54.47	98.96	54.33	71.38
6.79	1.09	93.31	83.40	41.44	98.31	66.11	73.51
6.79	0.838	94.67	85.25	46.06	98.74	67.86	78.49
6.79	0.861	94.89	86.28	48.39	98.71	62.20	75.74
6.8	0.807	94.53	85.65	45.68	98.81	69.15	76.12
6.8	0.974	93.95	84.70	43.09	98.49	64.26	70.74
6.81	0.654	94.73	81.21	42.23	99.11	66.82	76.57
6.81	0.766	94.29	84.81	51.62	98.94	65.13	73.42
6.83	1.062	93.09	82.45	42.20	98.42	64.15	68.00
6.83	1.715	89.67	75.04	29.13	97.42	54.47	62.60
6.84	0.988	93.53	82.67	39.93	98.51	61.57	73.19
6.86	1.291	92.04	76.80	29.88	98.09	49.96	65.80
6.86	1.265	91.81	78.70	32.61	98.08	56.68	66.34
6.87	0.533	96.96	93.32	66.44	99.14	63.32	82.95
6.87	0.439	97.35	93.75	66.59	99.31	85.39	87.42
6.88	0.833	94.34	85.13	45.13	98.75	65.13	74.34
6.88	0.595	95.72	86.64	50.19	99.15	64.00	79.40
6.88	0.812	94.71	87.14	49.65	98.76	71.75	75.57
6.89	0.428	97.19	92.09	66.99	99.39	66.51	84.33
6.89	1.001	93.76	84.16	42.68	98.47	66.14	73.46
6.9	0.756	95.37	86.87	50.78	98.89	58.55	74.03
6.9	0.953	93.96	84.30	44.01	98.56	61.28	75.07
6.9	0.892	94.24	87.51	52.50	98.60	64.73	74.24
6.91	0.658	95.29	86.68	52.46	99.07	58.64	76.13
6.91	1.141	93.27	82.36	37.10	98.23	63.24	69.96
6.91	1.463	91.16	78.72	32.43	97.72	62.73	65.17
6.91	1.25	92.45	81.66	36.43	98.05	61.51	67.67
6.92	0.937	94.81	88.01	48.18	98.44	65.88	74.91
6.92	1.143	93.18	83.71	38.66	98.22	63.90	68.26
6.92	0.721	95.56	89.18	54.60	98.89	62.17	77.68
6.92	1.251	92.36	81.29	36.81	98.07	63.57	67.84
6.93	1.128	93.84	85.99	38.78	98.14	59.87	69.10
6.93	1.375	92.01	81.68	37.32	97.79	67.56	66.83
6.94	0.342	96.80	88.68	66.08	99.57	48.34	79.64
6.94	0.656	95.86	87.12	53.35	99.03	65.47	79.39
6.94	0.915	93.26	83.37	42.84	98.62	63.13	71.46
6.95	1.075	93.44	84.14	42.03	98.31	68.65	74.05
6.95	1.142	93.00	82.40	38.69	98.23	62.06	72.06
6.96	0.623	95.69	89.74	63.93	99.09	66.63	78.47
6.97	0.751	95.05	89.58	59.26	98.84	68.58	78.16
6.97	1.302	90.88	76.87	37.46	98.12	54.41	61.76
6.97	0.939	93.96	84.67	45.09	98.55	61.04	71.79
6.99	1.033	94.82	83.78	44.85	98.40	48.76	76.18
6.99	0.952	93.77	81.98	38.40	98.60	60.94	72.87
6.99	0.906	93.39	82.48	42.41	98.69	62.65	71.70
7	0.597	95.31	88.28	57.65	99.20	55.35	71.96
7.01	0.765	94.96	89.30	58.67	98.83	67.21	76.07
7.02	0.596	95.67	88.08	53.67	99.16	64.73	79.17
7.02	1.115	93.27	83.07	39.08	98.28	58.90	68.10
7.03	0.826	94.77	89.31	58.59	98.70	69.62	75.55
7.03	0.963	93.63	82.90	40.96	98.57	64.29	71.36
7.03	1.011	93.36	80.91	39.80	98.51	63.51	71.06
7.03	1.075	93.99	84.30	41.12	98.26	59.33	71.43
7.05	0.721	94.71	89.68	64.34	98.92	59.06	76.74
7.05	1.123	93.19	82.92	39.49	98.30	64.17	72.00
7.05	0.797	93.84	82.45	44.70	98.88	65.47	72.99
7.06	0.642	96.60	92.51	61.26	98.90	70.07	83.53
7.06	0.669	94.50	85.03	45.04	99.04	66.43	74.35
7.06	0.956	93.92	85.25	45.27	98.58	55.94	69.61
7.07	0.746	95.11	85.97	47.97	98.88	72.29	76.62
7.08	1.46	91.44	80.95	34.78	97.66	66.86	65.32
7.08	3.987	78.76	52.84	16.92	93.94	27.65	35.63
7.09	0.729	95.56	90.67	59.51	98.83	68.30	80.34
7.1	0.736	95.88	90.83	55.95	98.78	69.04	79.32
7.1	1.044	93.89	84.73	41.36	98.35	65.27	74.17
7.1	0.732	94.97	84.46	45.59	98.95	70.57	79.28
7.11	0.955	93.98	85.40	46.67	98.55	64.51	72.64
7.12	0.596	96.02	91.34	67.50	99.09	65.90	81.07
7.12	2.659	81.81	58.91	18.33	96.30	25.81	44.79
7.12	1.335	91.67	76.94	29.06	97.98	58.36	64.35
7.12	0.819	94.63	89.88	58.15	98.69	71.48	73.22
7.13	0.667	95.51	90.42	61.90	98.96	64.69	82.88
7.13	1.169	92.76	80.54	36.68	98.27	51.25	68.11
7.13	1.04	92.98	79.89	38.46	98.49	66.27	71.21
7.13	0.868	94.04	82.93	42.67	98.73	69.04	75.86
7.14	0.755	95.35	89.73	56.55	98.80	64.00	78.69
7.14	1.207	92.62	81.66	36.51	98.14	63.13	68.53
7.15	3.087	82.55	65.75	21.86	94.99	53.70	44.06
7.15	1.029	93.91	85.00	45.15	98.40	63.86	73.55
7.15	0.778	94.33	83.26	45.40	98.88	65.00	73.95
7.15	1.449	92.25	82.78	39.08	97.60	59.91	66.26
7.16	0.773	95.32	90.67	63.27	98.76	62.40	76.05
7.16	1.17	92.44	79.98	36.71	98.26	64.38	69.11
7.16	1.009	93.64	83.94	42.13	98.47	65.13	73.22
7.17	1.109	93.36	83.52	41.38	98.27	62.79	73.78
7.18	1.406	92.08	83.29	42.75	97.70	55.25	66.55
7.19	0.891	92.83	77.74	38.09	98.78	58.98	70.81
7.19	0.875	94.08	87.28	54.57	98.65	66.99	75.36
7.19	0.802	94.25	83.73	42.51	98.86	64.24	74.07
7.19	1.181	92.91	83.73	39.63	98.12	66.51	69.76
7.2	1.78	86.60	67.54	24.08	97.51	45.23	56.69
7.21	0.517	96.83	92.64	68.68	99.20	73.27	79.78
7.21	1.059	93.05	80.43	36.78	98.42	63.10	70.32
7.21	1.251	92.58	82.16	36.98	98.05	65.49	70.15
7.22	1.827	91.80	84.77	40.64	96.49	48.23	52.95
7.22	1.028	93.59	84.09	41.39	98.41	66.54	73.56
7.22	0.963	92.32	75.53	34.56	98.68	57.56	68.83
7.23	0.939	94.43	86.75	47.53	98.51	72.85	78.10
7.24	0.806	94.82	88.80	57.52	98.76	72.54	75.71
7.26	0.773	95.15	90.79	60.58	98.72	73.63	77.56
7.26	1.138	93.26	83.13	39.38	98.21	63.20	71.52
7.27	0.971	93.73	83.75	41.52	98.50	60.80	70.53
7.27	0.987	94.19	84.83	43.05	98.49	65.97	75.46
7.29	0.779	95.12	89.17	55.80	98.76	68.80	80.06
7.29	1.348	91.90	80.83	34.64	97.89	64.35	66.63
7.3	1.529	89.91	75.76	33.67	97.77	44.64	60.38
7.31	1.292	92.14	81.22	37.06	97.95	64.16	68.87
7.32	1.008	93.99	85.04	43.71	98.43	67.93	73.93
7.33	1.58	89.73	75.61	31.87	97.68	42.08	57.98
7.33	3.255	82.46	61.81	20.72	94.89	45.10	42.96
7.33	1.306	92.09	80.20	34.54	97.99	63.22	68.68
7.34	1.257	92.25	81.21	37.36	98.06	67.82	70.07
7.36	1.013	92.91	83.26	43.41	98.54	57.60	71.80
7.36	1.169	91.79	78.93	37.53	98.28	59.34	68.91
7.36	0.838	94.08	82.52	43.40	98.81	64.25	73.72
7.37	1.391	91.16	77.76	31.03	97.91	58.12	64.61
7.37	1.058	93.65	84.55	41.37	98.34	62.92	72.89
7.37	3.812	80.53	60.76	18.16	94.04	30.20	35.43
7.37	1.007	94.09	88.98	54.36	98.29	68.16	68.23
7.41	1.054	93.19	86.29	49.84	98.32	64.19	68.27
7.41	0.846	93.01	75.84	38.60	98.86	59.52	69.17
7.41	0.854	94.59	87.68	51.97	98.67	63.21	75.36
7.41	0.905	94.97	89.29	49.88	98.48	76.68	74.97
7.41	0.829	93.67	83.85	49.57	98.87	50.83	67.88
7.42	0.785	94.88	88.27	55.29	98.80	68.12	78.90
7.43	0.74	95.73	90.66	56.65	98.80	67.61	78.61
7.43	1.101	93.22	85.85	47.04	98.25	62.95	67.74
7.43	3.638	79.56	58.01	15.01	94.37	39.58	43.47
7.43	1.101	92.51	82.08	39.08	98.35	62.53	70.20
7.43	0.405	97.33	88.82	63.35	99.43	67.75	85.73
7.43	3.153	83.23	69.51	19.98	94.87	37.59	44.78
7.44	1.721	89.53	73.38	28.04	97.43	53.42	62.22
7.46	0.527	96.00	87.47	57.19	99.27	65.98	81.23
7.46	0.741	95.06	85.81	48.45	98.89	60.46	76.43
7.47	1.55	90.37	72.43	32.44	97.76	36.42	57.74
7.47	0.971	94.26	84.75	44.85	98.52	63.04	75.36
7.48	2.84	83.91	69.61	22.36	95.36	58.64	51.09
7.49	0.99	93.62	84.54	48.82	98.55	61.97	67.35
7.5	1.08	92.55	80.57	39.46	98.41	63.14	71.22
7.5	0.715	93.95	81.74	51.52	99.07	46.64	67.79
7.5	0.804	93.48	79.06	38.81	98.92	63.14	74.77
7.51	0.865	93.32	77.12	37.15	98.80	60.65	72.63
7.51	0.607	96.32	91.28	57.53	99.04	76.71	83.15
7.52	0.644	95.14	87.26	51.21	99.07	70.62	80.48
7.52	0.79	95.56	89.14	49.42	98.75	66.20	78.97
7.52	0.971	93.43	84.73	44.40	98.50	65.38	72.30
7.52	1.171	92.86	84.54	45.73	98.19	57.54	68.10
7.52	0.701	95.47	89.77	58.56	98.93	74.12	79.16
7.52	1.574	90.75	78.40	31.30	97.51	62.20	63.46
7.53	1.506	90.86	78.33	32.57	97.67	62.66	67.66
7.54	6.558	69.32	42.72	10.84	89.86	16.69	25.48
7.54	1.146	91.65	75.40	33.26	98.39	60.33	68.57
7.55	1.239	91.59	76.41	32.26	98.15	59.73	66.23
7.56	0.607	95.44	86.28	57.07	99.17	49.29	75.95
7.56	1.299	91.62	77.80	37.21	98.14	43.57	63.79
7.56	0.878	93.27	79.99	42.86	98.78	60.66	70.93
7.56	1.173	92.62	81.75	37.41	98.20	63.50	70.11
7.57	1.396	91.43	78.97	33.72	97.86	63.45	66.90
7.58	2.704	85.25	76.28	32.90	95.27	51.55	50.71
7.58	2.093	87.86	72.00	28.76	96.78	49.19	55.50
7.58	1.086	93.95	87.70	47.09	98.15	58.52	72.12
7.58	1.286	91.93	78.89	33.23	98.06	60.80	67.52
7.58	1.276	92.50	82.46	37.98	98.00	64.48	68.54
7.59	1.487	90.97	78.96	33.12	97.68	60.68	65.31
7.6	1.676	90.19	76.38	29.86	97.42	49.06	61.31
7.61	0.654	95.60	89.87	60.60	99.02	67.43	80.68
7.61	1.248	92.61	81.67	38.07	98.06	59.11	67.63
7.61	0.851	95.02	89.04	52.98	98.62	63.14	76.66
7.61	1.024	93.08	79.12	36.60	98.49	61.73	68.45
7.62	1.594	91.20	85.32	48.08	97.19	54.70	62.20
7.62	0.864	94.56	88.93	57.14	98.64	68.74	74.69
7.62	1.107	91.69	79.42	32.72	98.43	59.11	71.17
7.62	0.827	95.77	91.21	55.63	98.52	70.19	77.86
7.62	1.439	90.98	77.52	30.63	97.77	54.63	62.82
7.63	0.483	96.04	86.70	52.75	99.37	45.91	78.83
7.63	1.524	90.99	79.70	35.05	97.68	42.99	59.60
7.63	0.745	94.17	80.70	40.46	98.98	65.54	74.87
7.63	1.571	88.83	66.67	23.94	97.77	50.36	58.65
7.63	1.625	88.87	72.50	29.71	97.66	52.53	60.98
7.66	1.395	91.11	81.09	44.04	97.90	37.02	65.64
7.67	1.032	94.09	87.87	50.11	98.31	64.58	70.80
7.67	0.888	93.96	84.45	44.83	98.72	54.74	72.27
7.68	3.593	80.41	64.68	20.60	94.04	43.52	46.30
7.69	1.778	89.45	75.58	28.89	97.19	55.58	60.49
7.69	0.986	93.43	83.24	44.18	98.56	62.45	69.03
7.7	1.069	93.08	81.09	38.44	98.43	56.98	71.22
7.7	1.223	92.19	81.55	38.62	98.14	66.12	70.19
7.71	1.189	92.66	80.79	36.45	98.18	64.41	70.83
7.71	1.522	90.57	81.70	37.49	97.35	58.65	59.51
7.72	0.586	95.95	90.99	66.07	99.11	62.58	84.15
7.72	1.448	90.60	75.26	32.56	97.91	52.31	60.63
7.73	1.209	85.99	67.18	29.85	98.51	22.20	54.19
7.74	1.358	91.93	79.60	32.20	97.92	59.91	66.22
7.74	1.137	92.96	83.62	40.59	98.21	67.38	70.99
7.74	1.547	91.07	78.54	31.83	97.52	58.74	60.53
7.74	3.105	85.18	71.67	21.01	94.47	53.65	46.32
7.74	1.036	93.60	83.36	40.12	98.41	65.84	72.74
7.75	3.506	81.32	62.91	18.34	94.23	48.87	44.38
7.75	0.966	94.58	89.18	50.34	98.37	66.24	75.36
7.75	3.706	82.49	68.32	19.83	93.42	44.79	45.42
7.76	0.91	94.81	89.06	53.28	98.50	65.08	75.73
7.76	0.705	94.82	88.14	57.83	98.97	66.71	76.48
7.76	1.245	92.89	84.93	42.99	97.96	62.79	69.66
7.78	2.67	87.03	75.22	24.97	95.41	41.94	49.35
7.78	1.42	91.44	79.83	33.39	97.80	61.32	66.89
7.78	0.821	94.77	85.90	46.08	98.75	73.44	76.67
7.78	1.026	93.18	81.77	42.79	98.47	64.31	71.25
7.79	1.549	90.01	76.14	31.25	97.61	57.57	62.90
7.79	4.811	76.04	55.68	13.65	92.29	27.80	34.34
7.79	1.124	92.54	80.16	36.50	98.34	61.39	67.02
7.8	0.544	96.50	92.15	62.50	99.14	83.17	83.18
7.81	3.304	83.31	64.53	19.95	94.41	47.49	47.50
7.81	1.557	92.48	84.39	36.81	97.31	54.92	58.80
7.82	1.492	90.93	77.37	30.16	97.77	48.09	61.21
7.82	0.986	93.63	83.87	41.17	98.48	67.07	72.69
7.82	1.364	90.90	74.59	29.90	98.01	59.57	68.20
7.82	0.882	95.03	89.15	50.69	98.55	77.75	78.24
7.83	3.297	84.66	70.12	19.65	94.26	47.21	51.21
7.83	0.966	93.49	81.93	38.74	98.56	60.73	70.97
7.84	1.254	92.89	85.08	41.86	97.94	62.76	66.34
7.85	2.315	86.40	70.13	23.76	96.37	49.09	51.85
7.85	5.026	75.88	54.44	13.36	91.84	31.63	39.34
7.85	1.43	90.96	79.55	33.39	97.76	61.69	66.66
7.86	1.236	93.75	87.44	41.76	97.84	62.02	67.47
7.86	1.735	88.70	73.20	29.59	97.40	53.77	57.98
7.86	2.136	88.77	76.13	28.18	96.46	57.69	53.44
7.86	1.094	93.26	84.58	41.72	98.26	68.82	71.64
7.87	4.928	69.95	41.06	12.40	93.15	22.73	27.48
7.87	1.486	91.17	78.84	32.33	97.73	56.10	65.55
7.87	0.912	94.17	86.37	52.02	98.60	66.85	76.34
7.87	1.82	89.82	79.18	34.04	97.07	47.64	61.54
7.88	5.101	78.53	61.70	13.12	90.77	32.82	34.84
7.89	1.268	91.47	77.45	33.81	98.16	62.24	62.91
7.9	1.364	93.12	85.98	39.75	97.58	70.75	65.84
7.9	2.029	88.20	77.10	35.16	96.72	49.30	58.03
7.91	0.247	98.00	91.90	71.55	99.67	78.89	86.50
7.91	1.261	90.24	73.56	29.11	98.24	54.80	63.85
7.91	1.83	91.19	81.55	30.33	96.72	62.95	66.17
7.92	2.953	84.30	70.07	23.97	95.14	41.49	50.25
7.92	2.105	89.20	77.74	28.58	96.40	59.70	61.13
7.93	1.187	92.08	84.80	44.83	98.17	56.99	66.96
7.93	1.901	87.79	74.87	33.21	97.11	49.88	54.55
7.93	1.252	90.87	75.24	31.10	98.22	54.56	64.96
7.94	1.12	94.22	87.77	44.95	98.13	65.42	68.12
7.94	1.204	92.84	83.21	39.48	98.09	65.70	71.68
7.94	1.214	92.85	80.95	37.51	98.18	50.10	63.88
7.95	1.979	91.42	83.11	28.73	96.16	45.69	54.32
7.96	1.767	90.33	78.13	33.40	97.19	47.52	60.28
7.96	2.163	88.60	77.98	29.36	96.36	61.14	50.80
7.96	1.215	92.61	84.57	43.44	98.05	58.09	67.99
7.96	2.67	82.65	64.96	23.42	96.08	45.63	48.24
7.96	2.353	88.91	75.49	24.51	95.94	37.96	56.82
7.96	1.098	93.06	82.61	39.29	98.33	67.17	71.18
7.96	2.977	84.85	70.70	22.55	95.03	46.33	50.63
7.96	6.961	66.69	43.37	10.42	89.34	20.93	21.50
7.97	11.264	54.72	34.93	5.67	79.78	40.94	22.68
7.97	1.639	89.34	74.96	34.59	97.65	30.28	51.54
7.97	0.829	95.40	90.07	54.87	98.64	67.30	76.17
7.97	2.764	85.00	71.49	24.56	95.48	41.79	49.26
7.97	2.457	85.96	68.91	21.11	96.21	36.95	49.84
7.97	2.761	85.02	69.99	23.94	95.52	54.17	53.42
7.97	3.082	85.83	73.24	20.40	94.47	49.84	45.75
7.98	1.992	89.91	80.05	32.42	96.58	54.91	53.82
7.98	7.72	64.30	41.48	8.06	86.84	38.05	27.92
7.98	0.319	97.65	93.38	70.57	99.55	79.60	86.98
7.98	1.534	90.61	74.21	29.38	97.68	58.18	63.53
7.99	6.503	69.04	48.73	11.31	88.82	39.47	29.57
8	7.063	70.43	50.79	10.67	87.72	32.81	26.97
8	2.578	86.06	74.26	30.39	95.78	34.96	50.37
8	2.318	87.79	75.94	27.93	96.14	47.47	49.43
8	2.346	86.19	67.83	23.49	96.36	39.29	53.79
8.01	2.116	87.71	76.64	32.54	96.57	54.17	53.26
8.01	1.61	90.07	76.86	29.64	97.49	59.01	63.65
8.02	5.607	72.83	48.95	11.21	90.92	25.23	31.56
8.02	4.977	69.19	45.77	11.95	92.43	44.51	33.73
8.02	6.223	70.31	50.04	11.30	89.68	39.23	30.67
8.02	1.95	88.06	68.88	25.67	97.02	51.60	56.98
8.02	1.371	91.19	78.06	32.29	97.88	62.15	65.01
8.02	5.796	74.80	56.04	12.12	90.00	38.88	34.00
8.02	1.773	90.75	81.20	33.07	97.00	62.52	59.91
8.02	1.416	92.33	84.31	39.63	97.62	60.01	65.46
8.02	2.536	87.98	76.66	23.66	95.48	53.97	55.59
8.03	1.571	91.95	83.48	35.83	97.29	52.39	61.01
8.03	1.28	94.18	88.68	38.63	97.54	69.13	70.17
8.04	8.581	66.93	47.57	9.49	84.44	34.93	26.07
8.04	5.367	72.92	44.68	11.14	91.85	17.94	31.89
8.04	1.361	91.98	80.50	31.35	97.81	65.32	70.06
8.04	1.824	89.50	75.24	29.25	97.15	52.35	61.54
8.05	3.188	85.48	72.66	19.14	94.27	47.00	46.00
8.05	4.252	81.79	65.33	14.51	92.37	36.66	43.19
8.05	1.427	92.49	84.30	38.96	97.53	70.29	59.22
8.05	2.575	87.55	75.98	24.82	95.46	53.23	47.11
8.05	5.15	78.10	58.18	11.88	90.99	37.60	35.19
8.05	1.581	90.47	78.48	30.93	97.51	63.33	64.94
8.05	1.243	92.93	83.07	39.59	98.01	67.76	71.43
8.05	1.458	90.94	77.72	32.12	97.72	61.35	67.27
8.05	1.391	92.69	84.82	40.29	97.58	60.79	68.29
8.06	3.948	74.68	49.82	14.51	94.17	41.92	37.12
8.06	5.399	70.63	44.32	9.61	91.77	27.25	30.49
8.06	8.474	63.41	40.15	8.11	86.19	26.02	22.62
8.06	3.945	74.70	47.62	13.14	94.42	19.87	36.47
8.06	6.686	65.08	38.65	8.58	89.80	31.79	28.01
8.07	1.738	90.60	81.67	38.25	97.12	50.44	65.15
8.07	3.689	76.44	50.83	14.04	94.64	34.14	41.12
8.07	1.147	93.27	83.38	39.38	98.22	55.00	69.86
8.07	3.241	80.57	60.98	17.69	95.00	48.95	49.45
8.07	1.839	91.20	82.34	30.88	96.66	65.38	64.17
8.08	1.476	90.99	77.06	30.45	97.71	48.26	65.51
8.08	5.002	72.68	43.24	11.58	92.74	17.66	29.18
8.08	6.389	74.13	55.57	10.52	88.60	27.62	30.15
8.08	9.554	64.17	42.87	6.85	83.28	19.29	18.52
8.08	1.262	92.06	79.75	33.26	98.11	59.40	67.07
8.08	4.387	75.77	54.09	14.57	93.26	35.26	37.64
8.08	5.193	72.77	53.65	13.77	91.32	46.47	37.42
8.08	8.597	65.54	42.62	8.10	85.44	20.60	23.06
8.09	9.37	62.86	40.48	6.80	83.74	36.39	28.01
8.09	4.794	73.33	53.39	17.09	92.58	27.80	35.22
8.09	1.105	92.71	81.58	36.93	98.34	66.35	70.33
8.1	4.565	73.81	54.34	14.73	92.69	48.87	37.53
8.1	3.942	78.47	59.53	18.09	93.66	46.56	41.83
8.1	1.462	92.29	82.93	33.87	97.62	51.38	64.25
8.1	1.609	91.22	79.94	33.79	97.39	55.19	65.87
8.1	6.468	71.72	51.57	10.61	88.89	33.24	29.58
8.11	1.564	90.07	74.17	29.23	97.63	56.57	62.17
8.11	10.517	61.58	37.24	5.91	81.87	20.45	22.89
8.12	9.63	56.87	34.01	5.31	84.43	28.52	21.64
8.12	1.506	91.89	82.95	36.28	97.42	73.39	70.76
8.12	1.59	89.99	76.37	30.23	97.57	55.25	61.39
8.12	1.635	87.68	66.14	23.40	97.75	47.09	59.48
8.12	2.909	82.76	62.49	17.83	95.52	49.10	49.52
8.12	18.301	43.07	23.32	3.03	67.77	15.26	9.71
8.13	1.061	93.63	85.15	41.81	98.30	76.68	76.34
8.13	21.34	39.25	18.62	2.33	62.72	7.81	9.84
8.13	1.396	91.28	81.42	44.46	97.83	40.60	68.24
8.14	5.177	73.92	55.10	13.35	91.01	38.01	27.06
8.14	2.224	89.61	78.02	25.75	96.16	41.90	58.78
8.14	6.158	70.38	49.52	12.16	89.88	37.63	27.82
8.14	4.909	75.71	55.15	14.78	92.16	38.35	37.97
8.14	1.22	92.84	83.05	39.52	98.04	48.63	66.61
8.14	2.343	85.33	67.27	21.39	96.43	43.45	51.62
8.14	1.578	89.28	71.06	28.59	97.71	55.06	63.35
8.14	4.315	73.75	45.08	10.72	93.71	26.04	34.47
8.14	9.204	63.04	42.98	7.20	83.63	29.81	23.21
8.14	1.705	87.90	71.32	30.24	97.59	44.24	55.45
8.15	10.905	54.34	33.17	7.29	81.72	29.96	19.99
8.15	1.101	92.23	80.73	42.39	98.40	49.66	65.79
8.15	1.331	91.40	77.66	33.96	98.02	62.84	67.10
8.15	1.576	89.75	75.14	29.19	97.60	57.65	61.71
8.15	2.543	83.13	58.41	18.11	96.32	38.96	48.61
8.15	4.883	77.77	61.51	13.61	91.14	35.62	34.40
8.15	3.004	86.54	74.16	20.16	94.50	51.07	52.20
8.16	1.347	92.03	80.92	36.89	97.90	58.82	67.81
8.16	5.609	72.45	53.56	12.28	90.40	50.55	35.62
8.16	1.243	91.22	80.65	39.08	98.18	66.46	66.62
8.16	3.104	83.63	64.69	21.35	95.36	26.69	40.08
8.16	3.792	81.00	64.60	18.02	93.61	43.58	38.37
8.16	2.553	86.09	73.70	23.43	95.77	50.36	43.04
8.16	9.762	59.97	35.59	7.57	84.51	18.53	18.61
8.17	3.888	79.69	66.54	23.53	93.17	45.88	44.73
8.17	13.605	50.84	29.70	4.41	75.83	27.99	17.62
8.17	0.204	98.35	95.01	79.10	99.73	69.09	88.86
8.17	1.561	90.03	75.71	30.03	97.65	56.43	62.17
8.17	1.982	88.08	73.56	27.18	96.94	54.50	58.86
8.17	1.448	91.37	79.08	33.05	97.78	58.95	65.70
8.17	1.203	92.27	77.44	32.63	98.19	61.14	68.73
8.17	4.87	73.83	52.32	12.82	92.15	34.78	37.00
8.17	13.649	49.49	32.37	4.24	74.09	41.41	19.73
8.17	2.787	86.53	73.62	23.54	95.20	44.00	46.96
8.17	11.952	57.34	34.85	5.06	78.77	20.62	21.07
8.18	3.204	84.01	73.01	27.58	94.26	47.10	46.41
8.18	1.721	91.15	81.25	33.23	97.08	60.51	64.56
8.18	14.04	51.00	28.73	4.36	75.92	21.28	16.54
8.18	9.55	60.83	38.62	7.23	83.70	24.96	22.45
8.18	1.305	91.85	81.41	38.06	97.91	49.85	65.22
8.18	1.332	91.50	78.46	34.80	97.97	62.64	66.34
8.18	1.228	92.45	80.83	37.48	98.08	65.56	69.25
8.18	1.149	93.05	83.03	39.95	98.20	68.92	72.47
8.18	2.644	87.75	76.08	23.56	95.21	53.70	47.09
8.18	1.471	90.64	76.92	31.58	97.78	58.39	66.42
8.19	1.163	91.59	74.63	34.19	98.33	56.01	65.88
8.19	15.148	47.50	25.62	4.07	74.43	17.63	14.44
8.19	21.288	34.76	15.71	2.51	63.60	20.71	10.28
8.2	15.682	38.64	15.96	3.41	77.12	9.97	8.97
8.2	17.789	42.80	20.56	3.04	70.59	13.83	12.82
8.2	11.371	57.59	34.41	5.70	80.44	18.65	18.56
8.2	5.357	74.61	54.25	13.74	91.26	23.16	31.75
8.2	2.817	82.22	51.50	16.48	96.02	34.72	46.15
8.2	1.457	90.42	69.01	27.29	97.96	34.58	60.32
8.2	8.764	57.18	26.65	4.74	86.90	10.15	21.01
8.2	2.822	84.41	67.95	21.08	95.52	47.30	50.90
8.2	2.135	87.41	71.97	25.34	96.67	49.87	54.64
8.21	17.834	44.33	24.31	3.68	69.87	11.94	10.87
8.21	3.618	76.48	50.74	13.87	94.80	29.60	40.54
8.21	2.797	85.56	70.52	22.90	95.36	53.83	54.53
8.21	18.664	43.09	22.01	2.91	67.53	15.07	13.81
8.21	1.21	92.74	81.80	37.25	98.11	65.82	70.60
8.21	1.732	88.11	69.65	27.41	97.50	46.66	58.90
8.21	8.645	65.15	42.08	8.05	85.45	25.11	24.75
8.21	13.756	53.50	30.99	4.39	76.35	13.64	13.24
8.21	1.442	91.13	77.10	30.55	97.84	58.34	66.32
8.22	22.249	32.69	15.42	2.17	61.25	16.50	9.00
8.22	7.947	56.86	28.42	5.25	88.61	10.80	22.83
8.22	2.022	87.99	73.49	26.44	96.78	54.06	57.20
8.22	1.428	90.77	78.75	34.80	97.85	59.74	64.37
8.22	2.915	82.77	63.58	19.61	95.50	43.51	47.90
8.22	3.595	82.87	67.08	17.70	93.70	45.15	45.55
8.22	4.137	77.15	56.01	15.02	93.68	38.23	37.14
8.22	4.038	82.57	68.18	16.35	92.79	38.56	36.18
8.23	1.636	88.70	71.88	26.10	97.60	38.80	61.97
8.23	6.177	71.00	50.33	11.11	89.58	38.60	31.71
8.23	2.016	89.95	80.41	30.53	96.46	58.29	54.37
8.23	8.123	66.06	43.73	8.83	86.45	26.87	22.88
8.23	1.135	93.08	83.98	40.10	98.18	67.17	72.01
8.23	1.942	87.02	71.64	26.10	96.99	49.18	54.63
8.23	9.985	61.41	38.07	6.75	82.90	16.55	20.99
8.23	10.549	48.76	21.24	4.40	84.92	7.84	13.82
8.24	5.03	74.89	50.84	12.52	92.16	23.37	37.38
8.24	2.768	84.53	66.66	23.69	95.66	35.87	46.26
8.24	3.125	82.68	64.53	18.48	94.95	45.77	47.46
8.24	2.54	85.24	67.23	21.45	96.07	46.12	50.27
8.24	2.93	83.66	67.21	20.92	95.23	49.30	50.86
8.24	3.132	81.42	59.40	17.14	95.18	40.64	46.92
8.25	8.117	63.03	38.20	8.08	86.87	25.99	24.27
8.25	10.3	61.87	37.80	6.22	82.33	14.76	21.08
8.25	20.334	40.40	20.07	2.36	64.23	11.31	11.14
8.25	1.694	89.45	75.86	29.88	97.38	56.10	60.60
8.25	4.323	76.91	56.32	13.93	92.96	37.98	41.94
8.25	9.41	63.18	38.78	7.13	84.10	24.01	23.36
8.26	8.153	64.49	44.35	8.49	85.75	27.96	22.45
8.26	4.152	77.87	55.05	14.27	93.53	35.46	42.46
8.26	9.957	62.08	40.26	6.85	83.05	20.20	15.15
8.26	3.54	79.97	56.79	14.82	94.34	40.39	45.61
8.27	6.156	70.93	52.12	12.41	89.31	39.01	30.18
8.27	5.374	75.01	55.83	12.71	90.76	40.10	29.68
8.27	4.169	76.25	54.13	15.02	93.69	35.04	37.27
8.27	2.85	83.22	63.61	19.51	95.63	43.65	47.37
8.27	2.711	83.82	61.50	19.74	95.92	41.08	50.83
8.27	2.572	85.36	67.89	21.10	95.89	48.38	52.04
8.27	1.622	90.19	76.76	29.70	97.47	58.11	61.61
8.27	27.663	27.65	11.73	1.65	53.13	5.87	6.63
8.27	1.636	89.59	74.09	30.83	97.55	53.65	61.72
8.28	22.344	36.37	16.78	2.03	60.64	18.12	11.66
8.28	7.631	66.69	43.29	8.72	87.13	27.50	28.06
8.28	1.266	91.62	78.21	34.03	98.14	56.18	68.58
8.28	1.835	89.39	75.67	28.47	97.07	58.11	61.98
8.28	11.768	55.94	34.03	5.22	79.74	27.75	18.72
8.28	4.098	78.75	60.33	17.07	93.23	39.18	40.81
8.28	3.963	74.81	44.52	10.76	94.22	29.91	37.11
8.28	10.863	58.36	34.62	5.98	81.59	27.95	22.19
8.28	2.633	85.51	69.18	21.13	95.71	50.79	52.97
8.29	5.419	72.88	52.82	14.84	91.27	33.96	27.74
8.29	12.18	51.87	27.08	4.49	80.54	12.15	16.45
8.29	1.815	89.08	75.20	28.19	97.15	58.00	61.03
8.29	1.451	91.05	79.35	33.16	97.72	62.54	67.09
8.29	2.146	86.94	69.81	24.87	96.72	51.62	55.76
8.29	3.671	80.40	61.58	16.50	94.03	40.08	42.56
8.29	8.996	62.09	39.10	7.51	84.40	35.01	23.48
8.29	2.042	87.21	71.29	24.21	96.88	50.22	56.04
8.29	5.502	69.48	46.19	8.79	91.72	19.85	31.03
8.3	1.84	89.50	76.18	30.91	97.16	44.73	59.88
8.3	4.725	76.10	55.08	13.98	92.48	25.50	35.52
8.3	14.596	48.72	26.82	4.18	75.03	21.27	15.31
8.3	15.151	48.15	25.72	4.20	74.66	15.55	13.08
8.3	3.655	81.44	64.50	16.98	93.92	44.37	48.18
8.31	16.929	44.44	22.60	3.42	71.38	11.78	12.36
8.31	5.704	72.05	49.49	10.64	90.68	31.71	35.91
8.31	5.697	75.45	56.43	12.32	90.17	38.30	34.73
8.31	4.253	76.18	50.37	11.20	93.38	32.82	37.87
8.31	13.878	51.03	29.95	3.98	75.01	32.04	18.20
8.31	1.564	88.66	70.19	26.80	97.83	46.95	58.84
8.31	2.663	84.81	67.38	21.75	95.71	48.65	51.74
8.32	0.991	93.18	82.86	43.76	98.56	51.25	70.86
8.32	2.016	88.30	73.54	26.45	96.80	55.75	57.82
8.32	1.657	89.77	75.98	29.97	97.44	58.89	62.68
8.32	4.36	76.62	52.53	13.71	93.28	34.30	37.88
8.32	12.637	52.87	30.09	5.14	78.90	19.80	15.15
8.33	2.431	83.52	58.98	17.37	96.53	40.72	49.92
8.33	1.916	89.73	78.05	29.61	96.79	62.64	64.41
8.34	6.634	69.26	49.50	11.44	88.88	36.82	30.72
8.34	2.064	87.58	71.27	24.19	96.86	50.93	57.04
8.34	1.912	87.19	63.05	20.88	97.22	48.00	55.79
8.34	4.903	74.17	51.42	12.98	92.16	33.00	35.57
8.34	12.193	55.27	32.69	6.13	79.20	18.40	17.52
8.34	17.889	45.13	23.63	3.05	69.26	12.34	10.54
8.35	19.277	40.92	20.93	2.66	65.62	20.43	13.35
8.35	2.546	84.29	65.86	21.60	96.14	42.99	49.36
8.35	3.787	78.50	54.60	14.30	94.09	37.66	42.26
8.35	11.076	58.39	36.18	5.36	80.61	32.02	21.34
8.35	2.377	85.44	65.74	22.60	96.41	47.00	54.01
8.36	3.382	81.52	65.30	19.21	94.48	49.23	48.96
8.36	3.276	82.40	63.16	17.95	94.73	44.43	46.90
8.36	17.114	37.64	18.10	2.70	71.58	21.09	11.03
8.36	11.41	57.99	37.71	5.53	79.60	32.87	20.87
8.36	9.811	55.10	31.58	6.05	84.36	21.32	20.72
8.36	4.105	75.97	51.33	12.79	93.77	33.97	36.92
8.37	4.173	74.30	48.85	12.08	93.71	41.73	38.42
8.37	3.149	82.31	65.08	19.09	94.93	44.77	47.67
8.38	23.624	36.70	16.31	2.08	60.05	8.05	8.96
8.38	2.274	86.66	69.96	24.19	96.47	49.65	55.62
8.38	3.325	81.63	64.09	17.93	94.67	42.86	46.03
8.38	8.543	58.99	32.20	6.09	86.83	22.31	23.76
8.38	4.844	75.27	51.20	11.98	92.31	32.32	35.88
8.39	2.709	84.27	65.79	19.18	95.79	43.30	48.83
8.39	2.012	88.24	73.67	28.06	96.90	52.63	54.85
8.39	1.917	88.12	71.89	26.57	97.09	51.03	58.03
8.39	12.589	50.69	28.18	5.30	79.59	16.44	16.95
8.39	4.636	75.66	53.51	13.63	92.47	36.24	35.93
8.39	3.249	81.97	60.21	16.33	94.84	42.30	45.24
8.41	11.22	54.52	30.71	5.36	81.20	23.00	21.01
8.41	4.222	77.52	57.46	14.76	93.35	36.79	40.30
8.41	2.744	83.56	64.88	20.45	95.73	46.96	51.40
8.41	3.814	73.83	56.35	20.49	94.53	33.12	33.39
8.41	17.998	32.37	12.97	2.24	72.75	4.46	7.75
8.41	2.384	86.42	70.58	23.38	96.20	48.82	52.21
8.42	15.801	42.87	23.63	4.65	74.41	15.35	12.32
8.42	2.175	86.63	69.56	22.29	96.59	55.99	55.92
8.42	1.113	93.26	85.71	46.10	98.22	68.45	72.13
8.42	8.14	61.39	37.25	6.53	86.53	39.98	28.50
8.42	8.341	62.69	40.13	8.44	86.51	28.30	26.23
8.43	4.84	74.74	50.93	12.74	92.46	37.81	36.40
8.43	6.38	68.71	43.33	8.54	89.96	31.92	30.91
8.43	3.391	81.43	63.05	17.79	94.58	44.61	47.02
8.43	2.633	84.87	68.03	21.41	95.77	49.92	52.78
8.43	16.968	38.97	21.95	4.94	72.68	12.57	10.10
8.44	4.669	75.50	54.75	14.58	92.61	45.88	38.51
8.44	5.109	72.29	55.01	16.69	91.81	36.05	30.04
8.44	2.789	83.15	61.13	18.78	95.79	43.89	49.54
8.45	2.943	85.26	70.51	19.69	94.93	49.68	54.61
8.45	8.923	63.68	42.10	7.00	83.99	38.99	27.63
8.45	7.048	71.18	51.44	8.92	87.06	42.38	32.71
8.45	7.879	63.07	39.10	7.85	87.20	25.27	24.27
8.45	4.53	75.30	53.10	13.47	92.87	35.16	36.50
8.45	9.089	60.18	35.59	6.50	85.33	22.21	22.38
8.45	3.986	74.43	47.09	11.61	94.30	31.91	37.55
8.46	20.101	38.09	18.38	2.89	65.96	17.51	10.26
8.46	2.544	85.97	68.02	23.01	96.03	46.88	52.65
8.46	22.832	32.68	14.83	1.97	61.19	23.13	10.12
8.47	29.983	24.62	10.09	1.35	48.65	6.08	5.73
8.47	2.804	82.70	62.94	19.43	95.80	42.61	48.34
8.47	2.634	84.13	64.95	20.54	95.88	46.46	49.03
8.49	2.052	85.83	68.12	24.79	97.03	43.56	51.86
8.49	3.148	81.93	57.27	16.91	95.20	39.02	46.54
8.49	3.651	79.49	60.76	16.26	94.24	41.48	44.82
8.49	6.622	67.53	44.36	9.58	89.32	27.45	29.94
8.5	7.233	58.76	27.06	5.30	89.57	17.62	22.95
8.5	5.519	71.09	46.87	10.45	91.40	28.99	33.31
8.5	2.156	87.53	72.85	26.15	96.58	53.99	57.26
8.51	1.468	90.57	77.68	33.29	97.76	56.44	64.89
8.52	20.697	37.01	17.19	2.61	64.78	13.81	10.71
8.52	8.315	62.63	39.51	7.31	86.24	24.95	28.13
8.53	11.407	57.48	35.04	5.50	80.80	21.09	21.25
8.54	8.966	59.56	32.22	6.08	85.37	27.28	21.59
8.54	5.284	73.22	51.06	12.09	91.63	31.86	36.41
8.55	18.292	40.61	20.47	2.97	69.58	19.74	12.99
8.55	5.578	72.98	54.47	12.86	90.52	36.02	34.18
8.56	1.587	89.25	72.43	28.52	97.67	49.97	58.42
8.57	8.095	60.71	33.47	6.66	87.35	22.58	24.42
8.57	2.142	86.83	67.50	21.91	96.74	49.84	55.16
8.58	15.406	44.85	27.34	3.62	71.15	38.77	18.63
8.59	2.88	82.39	60.95	18.52	95.73	40.92	47.89
8.6	21.685	36.75	16.38	2.31	61.65	25.06	14.04
8.6	2.13	87.48	71.42	24.92	96.64	51.89	57.49
